# Supplementary material for: An Asymptomatic, Ectopic Mass as a Presentation of Adrenocortical Carcinoma Due to a Novel Germline TP53 p.Phe338Leu Tetramerisation Domain Variant
Source: Children (Basel). 2023 Nov 7;10(11):1793. doi: 10.3390/children10111793 (PMC10670401; doi:10.3390/children10111793)
Supplement: Supplementary file 1 [file children-10-01793-s001.zip]

Archive with 2 entries (2 files):
- children-2664936-supplementary/Supplementary Figure S1.pdf
- children-2664936-supplementary/Supplementary Table S1.pdf
